# Supplementary material for: Metformin Induces Resistance of Cancer Cells to the Proteasome Inhibitor Bortezomib
Source: Biomolecules. 2022 May 28;12(6):756. doi: 10.3390/biom12060756 (PMC9221333; doi:10.3390/biom12060756)
Supplement: Supplementary file 1 [file biomolecules-12-00756-s001.zip]

Archive with 3 entries (2 files):
- biomolecules-1717160-supplementary - update 6.1/
- biomolecules-1717160-supplementary - update 6.1/Supplementary Figure.pdf
- biomolecules-1717160-supplementary - update 6.1/Supplementary Table S1.pdf
